# Supplementary material for: Increased Prevalence and New Evidence of Multi-Species Chelonid Herpesvirus 5 (ChHV5) Infection in the Sea Turtles of Mabul Island, Borneo
Source: Animals (Basel). 2023 Jan 14;13(2):290. doi: 10.3390/ani13020290 (PMC9854600; doi:10.3390/ani13020290)
Supplement: Supplementary file 1 [file animals-13-00290-s001.zip]

Archive with 1 entries (1 files):
- animals-2099814-supplementary.xlsx
