# Supplementary material for: Increased Prevalence and New Evidence of Multi-Species Chelonid Herpesvirus 5 (ChHV5) Infection in the Sea Turtles of Mabul Island, Borneo
Source: Animals (Basel). 2023 Jan 14;13(2):290. doi: 10.3390/ani13020290 (PMC9854600; doi:10.3390/ani13020290)
Supplement: Supplementary file 1 [file animals-13-00290-s001.zip › animals-2099814-supplementary.xlsx]

## Sheet: Sheet1
		Table S1: Positive PCR Sea turtle samples according to the three regions of ChHV5 used in this study (i.e., UL18, UL22, and UL27)
		Turtle Species	No. of samples detected at UL18	No. of samples detected at UL22	No. of samples detected at UL27
		Green	23	0	9
		Hawksbill	3	0	1
		Olive Ridley	0	0	1
		UL18	UL22	UL27
		Sample 24 Green	-	Sample 5 Green
		Sample 25 Green	-	Sample 32 Hawksbill
		Sample 27 Green	-	Sample 44 Green
		Sample 29 Green	-	Sample 49 Green
		Sample 31 Green	-	Sample 51 Green
		Sample 32 Hawksbill	-	Sample 56 Green
		Sample 35 Hawksbill	-	Sample 59 Green
		Sample 36 Green	-	Sample 62 Green
		Sample 37 Hawksbill	-	Sample 63 Green
		Sample 38 Green	-	Sample 65 Green
		Sample 40 Green	-	Sample 68 Olive Ridley
		Sample 41 Green	-
		Sample 44 Green	-
		Sample 45 Green	-
		Sample 46 Green	-
		Sample 47 Green	-
		Sample 48 Green	-
		Sample 49 Green	-
		Sample 50 Green	-
		Sample 51 Green	-
		Sample 53 Green	-
		Sample 54 Green	-
		Sample 55 Green	-
		Sample 56 Green	-
		Sample 58 Green	-
		Sample 59 Green	-
